# Supplementary material for: Exploring the genetic variability of the PRNP gene at codons 127, 142, 146, 154, 211, 222, and 240 in goats farmed in the Lombardy Region, Italy
Source: Vet Res. 2024 Aug 6;55:99. doi: 10.1186/s13567-024-01353-3 (PMC11304840; doi:10.1186/s13567-024-01353-3)
Supplement: Supplementary file 1 — Additional file 1. PRNP variant IDs are reported along with chromosomal positions on the ARS UCD 1.2 genome, reference and alternative alleles, corresponding amino acids, genomic locations, variant types, and associated bibliographic references. [file 13567_2024_1353_MOESM1_ESM.xlsx]

## Sheet: Sheet1
Variant ID	Chr_bp	Alleles	Corresponding aa	Genomic Location	Type of variant	OMIA Variant ID	PubMed(Ids)	DOI:	Effect
rs268292974	13:46466809	G/A		upstream gene variant
rs268292975	13:46468452	G/A		upstream gene variant
rs652676165	13:46468883	G/A		upstream gene variant
rs268292976	13:46469522	G/A		upstream gene variant
rs268292977	13:46469820	G/A	P42	exonic variant	synonymous variant
rs268292978	13:46470073	G/A	G127S	exonic variant	missense variant	827	22040234	10.1186/1297-9716-42-110	Reduced probability of developing clinical signs of scrapie
rs268292979	13:46470108	T/C	S138	exonic variant	synonymous variant
rs268292980	13:46470120	A/G	I142M	exonic variant	missense variant	828	8922485	10.1099/0022-1317-77-11-2885	Increased incubation period
NA	13:46470131	A/G	N146S	exonic variant	missense variant	829	16314132	10.1016/j.tvjl.2005.09.013	Resistance
NA	13:46470130	A/G	N146D	exonic variant	missense variant	830	16314132	10.1016/j.tvjl.2005.09.013	Resistance
rs268292981	13:46470155	G/A	R154H	exonic variant	missense variant	831	19218225	10.1099/vir.0.006114-0	Unclear effect
rs268292982	13:46470326	G/A	Q211K	exonic variant	missense variant	832	19218225	10.1099/vir.0.006114-0	Protection against infection
rs268292983	13:46470358	C/A	Q222K	exonic variant	missense variant	833	16603543	10.1099/vir.0.81485-0	Resistance
rs268292984	13:46470412	C/T	S240P	exonic variant	missense variant		8922485	10.1099/0022-1317-77-11-2885	Unclear effect
rs268292985	13:46470949	T/G		downstream gene variant
rs268292986	13:46473193	A/G		downstream gene variant
rs268292987	13:46473222	G/A		downstream gene variant
rs268292988	13:46473435	T/G		downstream gene variant
rs268292989	13:46473547	C/T		downstream gene variant
