# Supplementary material for: Exploring the genetic variability of the PRNP gene at codons 127, 142, 146, 154, 211, 222, and 240 in goats farmed in the Lombardy Region, Italy
Source: Vet Res. 2024 Aug 6;55:99. doi: 10.1186/s13567-024-01353-3 (PMC11304840; doi:10.1186/s13567-024-01353-3)
Supplement: Supplementary file 2 — Additional file 2. Results of the \documentclass[12pt]{minimal} \usepackage{amsmath} \usepackage{wasysym} \usepackage{amsfonts} \usepackage{amssymb} \usepackage{amsbsy} \usepackage{mathrsfs} \usepackage{upgreek} \setlength{\oddsidemargin}{-69pt} \begin{document}$${\chi }^{2}$$\end{document}χ2square test for haplotype frequencies in the alpine, Saanen and mixed populations. [file 13567_2024_1353_MOESM2_ESM.xlsx]

## Sheet: Sheet1
Haplotype	Alpine	Saanen	Mixed	Chi Square	p-value
H1	0.297	0.235	0.339	0.0188565	0.990616
H2	0.4	0.539	0.38	0.0341183	0.983085
H3	0.127	0.031	0.021	0.114816	0.944209
H4	0.035	0.067	0.109	0.0391659	0.980608
H5	0.043	0.026	0.014	0.0153494	0.992355
H6	0.069	0.125	0.104	0.0161141	0.991975
H7	0.029	NA	NA	NA	NA
H8	NA	0.003	NA	NA	NA
H9	NA	0.002	NA	NA	NA
H10	NA	0.004	NA	NA	NA
