# Supplementary material for: Exploring the genetic variability of the PRNP gene at codons 127, 142, 146, 154, 211, 222, and 240 in goats farmed in the Lombardy Region, Italy
Source: Vet Res. 2024 Aug 6;55:99. doi: 10.1186/s13567-024-01353-3 (PMC11304840; doi:10.1186/s13567-024-01353-3)
Supplement: Supplementary file 3 — Additional file 3. Results of linkage disequilibrium analysis for each population. [file 13567_2024_1353_MOESM3_ESM.xlsx]

## Sheet: Alpine
Locus	127	142	146	154	211	222	240
127	*	-	-	-	+	+	+
142	-	*	-	-	-	+	+
146	-	-	*	-	-	-	-
154	-	-	-	*	-	-	+
211	+	-	-	-	*	+	+
222	+	+	-	-	+	*	+
240	+	+	-	+	+	+	*
Pair	LnHood LD	LnHood LE	Exact P	Chi-square test value
127, 142	-385.002	-385.007	0.95842	0.00904
127, 146	0	0	1	0.00904
127, 154	-359.172	-359.202	0.92653	0.05955
127, 211	-488.009	-491.607	0.00594	7.19582
127, 222	-618.75	-622.112	0.00941	6.72329
127, 240	-891.474	-914.239	0	45.5299
142, 146	0	0	1	0.00904
142, 154	-331.23	-332.694	0.09891	2.92701
142, 211	-463.628	-465.099	0.10832	2.94102
142, 222	-589.502	-595.603	0.0005	12.2022
142, 240	-863.783	-887.731	0	47.8964
146, 154	0	0	1	2.92701
146, 211	0	0	1	2.94102
146, 222	0	0	1	12.2022
146, 240	0	0	1	47.8964
154, 211	-439.266	-439.294	0.73455	0.0569
154, 222	-569.032	-569.799	0.24891	1.53511
154, 240	-849.216	-861.926	0	25.4215
211, 222	-692.942	-702.204	0	18.5239
211, 240	-962.579	-994.332	0	63.5043
222, 240	-1067.19	-1124.84	0	115.299

## Sheet: Saanen
Locus	127	142	146	154	211	222	240
127	*	-	-	-	-	-	-
142	-	*	-	-	-	-	+
146	-	-	*	-	-	-	-
154	-	-	-	*	-	-	-
211	-	-	-	-	*	-	+
222	-	-	-	-	-	*	+
240	-	+	-	-	+	+	*
Pair	LnHood LD	LnHood LE	Exact P	Chi-square test value
127, 142	-103.131	-103.47	0.60119	0.67725
127, 146	0	0	1	0.67725
127, 154	0	0	1	0.67725
127, 211	-123.07	-123.101	0.98515	0.06183
127, 222	-74.2531	-74.4512	0.99802	0.39621
127, 240	-193.889	-194.935	0.18792	2.09157
142, 146	0	0	1	0.67725
142, 154	0	0	1	0.67725
142, 211	-160.609	-162.051	0.11119	2.8839
142, 222	-113.255	-113.401	0.70525	0.29124
142, 240	-227.601	-233.884	0.0004	12.567
146, 154	0	0	1	0.67725
146, 211	0	0	1	2.8839
146, 222	0	0	1	0.29124
146, 240	0	0	1	12.567
154, 211	0	0	1	2.8839
154, 222	0	0	1	0.29124
154, 240	0	0	1	12.567
211, 222	-132.456	-133.032	0.33495	1.15116
211, 240	-231.818	-253.516	0	43.3945
222, 240	-197.229	-204.866	0	15.2722

## Sheet: Mixed
Locus	127	142	146	154	211	222	240
127	*	-	-	-	-	-	+
142	-	*	-	-	-	-	+
146	-	-	*	-	-	-	-
154	-	-	-	*	-	-	-
211	-	-	-	-	*	-	+
222	-	-	-	-	-	*	-
240	+	+	-	-	+	-	*
Pair	LnHood LD	LnHood LE	Exact P	Chi-square test value
127, 142	-75.004	-75.5913	0.4596	1.17461
127, 146	0	0	1	1.17461
127, 154	0	0	1	1.17461
127, 211	-77.5087	-78.1858	0.39119	1.35427
127, 222	-36.2724	-36.3791	1	0.21335
127, 240	-113.974	-117.349	0.00139	6.74929
142, 146	0	0	1	1.17461
142, 154	0	0	1	1.17461
142, 211	-113.457	-114.359	0.23099	1.80568
142, 222	-72.0842	-72.5527	0.57792	0.93704
142, 240	-145.333	-153.522	0.0001	16.3792
146, 154	0	0	1	1.17461
146, 211	0	0	1	1.80568
146, 222	0	0	1	0.93704
146, 240	0	0	1	16.3792
154, 211	0	0	1	1.80568
154, 222	0	0	1	0.93704
154, 240	0	0	1	16.3792
211, 222	-74.607	-75.1472	0.56406	1.08034
211, 240	-142.427	-156.117	0	27.3792
222, 240	-112.752	-114.31	0.08495	3.11722
